# Supplementary material for: Improvement in the Stability and Bioaccessibility of Carotenoid and Carotenoid Esters from a Papaya By-Product Using O/W Emulsions
Source: Foods. 2023 Jul 10;12(14):2654. doi: 10.3390/foods12142654 (PMC10379124; doi:10.3390/foods12142654)
Supplement: Supplementary file 1 [file foods-12-02654-s001.zip]

Archive with 1 entries (1 files):
- foods-2437504-supplementary.pdf
